# Supplementary material for: In Vitro Activity of Cefiderocol Against Multi-Drug-Resistant Gram-Negative Clinical Isolates in Romania
Source: Antibiotics (Basel). 2025 Nov 5;14(11):1113. doi: 10.3390/antibiotics14111113 (PMC12649249; doi:10.3390/antibiotics14111113)
Supplement: Supplementary file 1 [file antibiotics-14-01113-s001.zip]

Archive with 1 entries (1 files):
- antibiotics-3937772-supplementary.pdf
